# Supplementary material for: Diagnostic Utility of Immunohistochemical Detection of MEOX2, SOX11, INSM1 and EGFR in Gliomas
Source: Diagnostics (Basel). 2023 Jul 31;13(15):2546. doi: 10.3390/diagnostics13152546 (PMC10417822; doi:10.3390/diagnostics13152546)
Supplement: Supplementary file 1 [file diagnostics-13-02546-s001.zip]

Archive with 1 entries (1 files):
- diagnostics-2519440-supplementary.xlsx
