# Supplementary material for: Diagnostic Utility of Immunohistochemical Detection of MEOX2, SOX11, INSM1 and EGFR in Gliomas
Source: Diagnostics (Basel). 2023 Jul 31;13(15):2546. doi: 10.3390/diagnostics13152546 (PMC10417822; doi:10.3390/diagnostics13152546)
Supplement: Supplementary file 1 [file diagnostics-13-02546-s001.zip › diagnostics-2519440-supplementary.xlsx]

## Sheet: Suppl_Table S1
type	Diagnosis	tumor	Grade	IDH1mt	1p/19q	EGFR_amplified	pMeox2k	HS_Meox2	Meox2_bool	pSOX11k	HS_SOX11	SOX11_bool	pEGFRk	HS_EGFR	EGFR_bool	pCD34k	HS_CD34	CD34_bool	pINSM1k	HS_INSM1	INSM1_bool
Gliosis	AVM	Gliosis	0	NA	NA	NA	0,000000000000000	0,000000000000000	NO	0,000000000000000	0,000000000000000	NO	0,000000000000000	0,000000000000000	NO	0,000000000000000	0,000000000000000	NO	0,000000000000000	0,000000000000000	NO
Gliosis	AVM	Gliosis	0	NA	NA	NA	0,000000000000000	0,000000000000000	NO	0,000000000000000	0,000000000000000	NO	0,000000000000000	0,000000000000000	NO	nil	nil		0,000000000000000	0,000000000000000	NO
Gliosis	absces	Gliosis	0	NA	NA	NA	0,000000000000000	0,000000000000000	NO	1,000000000000000e+0	1,000000000000000e+0	YES	0,000000000000000	0,000000000000000	NO	0,000000000000000	0,000000000000000	NO	0,000000000000000	0,000000000000000	NO
Gliosis	absces	Gliosis	0	NA	NA	NA	0,000000000000000	0,000000000000000	NO	0,000000000000000	0,000000000000000	NO	0,000000000000000	0,000000000000000	NO	0,000000000000000	0,000000000000000	NO	0,000000000000000	0,000000000000000	NO
Gliosis	RosaiDorfman	Gliosis	0	NA	NA	NA	0,000000000000000	0,000000000000000	NO	1,000000000000000e+0	1,500000000000000e+0	YES	0,000000000000000	0,000000000000000	NO	0,000000000000000	0,000000000000000	NO	0,000000000000000	0,000000000000000	NO
Gliosis	AVM	Gliosis	0	NA	NA	NA	0,000000000000000	0,000000000000000	NO	0,000000000000000	0,000000000000000	NO	0,000000000000000	0,000000000000000	NO	0,000000000000000	0,000000000000000	NO	0,000000000000000	0,000000000000000	NO
Gliosis	metastasis	Gliosis	0	NA	NA	NA	0,000000000000000	0,000000000000000	NO	0,000000000000000	0,000000000000000	NO	0,000000000000000	0,000000000000000	NO	0,000000000000000	0,000000000000000	NO	0,000000000000000	0,000000000000000	NO
Gliosis	metastasis	Gliosis	0	NA	NA	NA	0,000000000000000	0,000000000000000	NO	0,000000000000000	0,000000000000000	NO	0,000000000000000	0,000000000000000	NO	0,000000000000000	0,000000000000000	NO	1,000000000000000e+0	1,000000000000000e+0	YES
Gliosis	AVM	Gliosis	0	NA	NA	NA	0,000000000000000	0,000000000000000	NO	0,000000000000000	0,000000000000000	NO	0,000000000000000	0,000000000000000	NO	0,000000000000000	0,000000000000000	NO	0,000000000000000	0,000000000000000	NO
Gliosis	AVM	Gliosis	0	NA	NA	NA	0,000000000000000	0,000000000000000	NO	0,000000000000000	0,000000000000000	NO	0,000000000000000	0,000000000000000	NO	0,000000000000000	0,000000000000000	NO	0,000000000000000	0,000000000000000	NO
Gliosis	AVM	Gliosis	0	NA	NA	NA	0,000000000000000	0,000000000000000	NO	1,000000000000000e+0	1,000000000000000e+0	YES	0,000000000000000	0,000000000000000	NO	0,000000000000000	0,000000000000000	NO	0,000000000000000	0,000000000000000	NO
Gliosis	metastasis	Gliosis	0	NA	NA	NA	0,000000000000000	0,000000000000000	NO	1,000000000000000e+0	2,000000000000000e+0	YES	0,000000000000000	0,000000000000000	NO	0,000000000000000	0,000000000000000	NO	0,000000000000000	0,000000000000000	NO
Gliosis	lymfom	Gliosis	0	NA	NA	NA	0,000000000000000	0,000000000000000	NO	0,000000000000000	0,000000000000000	NO	0,000000000000000	0,000000000000000	NO	0,000000000000000	0,000000000000000	NO	0,000000000000000	0,000000000000000	NO
Gliosis	lymfom	Gliosis	0	NA	NA	NA	0,000000000000000	0,000000000000000	NO	0,000000000000000	0,000000000000000	NO	0,000000000000000	0,000000000000000	NO	0,000000000000000	0,000000000000000	NO	0,000000000000000	0,000000000000000	NO
Gliosis	lymfom	Gliosis	0	NA	NA	NA	0,000000000000000	0,000000000000000	NO	1,000000000000000e+0	1,000000000000000e+0	YES	0,000000000000000	0,000000000000000	NO	0,000000000000000	0,000000000000000	NO	0,000000000000000	0,000000000000000	NO
Gliosis	lymfom	Gliosis	0	NA	NA	NA	0,000000000000000	0,000000000000000	NO	0,000000000000000	0,000000000000000	NO	0,000000000000000	0,000000000000000	NO	0,000000000000000	0,000000000000000	NO	0,000000000000000	0,000000000000000	NO
Gliosis	lymfom	Gliosis	0	NA	NA	NA	0,000000000000000	0,000000000000000	NO	0,000000000000000	0,000000000000000	NO	0,000000000000000	0,000000000000000	NO	0,000000000000000	0,000000000000000	NO	0,000000000000000	0,000000000000000	NO
Gliosis	lymfom	Gliosis	0	NA	NA	NA	0,000000000000000	0,000000000000000	NO	0,000000000000000	0,000000000000000	NO	0,000000000000000	0,000000000000000	NO	3,000000000000000e+0	4,500000000000000e+0	YES	0,000000000000000	0,000000000000000	NO
Gliosis	AVM	Gliosis	0	NA	NA	NA	1,000000000000000e+0	2,000000000000000e+0	YES	0,000000000000000	0,000000000000000	NO	0,000000000000000	0,000000000000000	NO	0,000000000000000	0,000000000000000	NO	0,000000000000000	0,000000000000000	NO
Gliosis	metastasis	Gliosis	0	NA	NA	NA	nil	nil		nil	nil		nil	nil		5,000000000000000e+0	1,000000000000000e+1	YES	0,000000000000000	0,000000000000000	NO
Gliosis	kraniofaryngeom	Gliosis	0	NA	NA	NA	nil	nil		0,000000000000000	0,000000000000000	NO	0,000000000000000	0,000000000000000	NO	0,000000000000000	0,000000000000000		nil	nil
Gliosis	hematom	Gliosis	0	NA	NA	NA	nil	nil		nil	nil		nil	nil		5,000000000000000e+0	5,000000000000000e+0	YES	nil	nil
Gliosis	metastasis	Gliosis	0	NA	NA	NA	0,000000000000000	0,000000000000000	NO	0,000000000000000	0,000000000000000	NO	0,000000000000000	0,000000000000000	NO	0,000000000000000	0,000000000000000	NO	0,000000000000000	0,000000000000000	NO
Gliosis	metastasis	Gliosis	0	NA	NA	NA	0,000000000000000	0,000000000000000	NO	1,000000000000000e+0	1,000000000000000e+0	YES	0,000000000000000	0,000000000000000	NO	0,000000000000000	0,000000000000000	NO	0,000000000000000	0,000000000000000	NO
Gliosis	ischemie	Gliosis	0	NA	NA	NA	0,000000000000000	0,000000000000000	NO	0,000000000000000	0,000000000000000	NO	0,000000000000000	0,000000000000000	NO	0,000000000000000	0,000000000000000	NO	0,000000000000000	0,000000000000000	NO
Gliosis	absces	Gliosis	0	NA	NA	NA	0,000000000000000	0,000000000000000	NO	0,000000000000000	0,000000000000000	NO	0,000000000000000	0,000000000000000	NO	0,000000000000000	0,000000000000000	NO	0,000000000000000	0,000000000000000	NO
Gliosis	absces	Gliosis	0	NA	NA	NA	0,000000000000000	0,000000000000000	NO	1,000000000000000e+0	1,000000000000000e+0	YES	0,000000000000000	0,000000000000000	NO	0,000000000000000	0,000000000000000	NO	0,000000000000000	0,000000000000000	NO
Gliosis	absces	Gliosis	0	NA	NA	NA	0,000000000000000	0,000000000000000	NO	0,000000000000000	0,000000000000000	NO	0,000000000000000	0,000000000000000	NO	0,000000000000000	0,000000000000000	NO	0,000000000000000	0,000000000000000	NO
Gliosis	AVM	Gliosis	0	NA	NA	NA	0,000000000000000	0,000000000000000	NO	0,000000000000000	0,000000000000000	NO	0,000000000000000	0,000000000000000	NO	3,000000000000000e+0	3,000000000000000e+0	YES	0,000000000000000	0,000000000000000	NO
Gliosis	AVM	Gliosis	0	NA	NA	NA	0,000000000000000	0,000000000000000	NO	0,000000000000000	0,000000000000000	NO	0,000000000000000	0,000000000000000	NO	0,000000000000000	0,000000000000000	NO	0,000000000000000	0,000000000000000	NO
Gliosis	meningeom	Gliosis	0	NA	NA	NA	0,000000000000000	0,000000000000000	NO	0,000000000000000	0,000000000000000	NO	0,000000000000000	0,000000000000000	NO	0,000000000000000	0,000000000000000	NO	0,000000000000000	0,000000000000000	NO
Gliosis	meningeom	Gliosis	0	NA	NA	NA	0,000000000000000	0,000000000000000	NO	0,000000000000000	0,000000000000000	NO	0,000000000000000	0,000000000000000	NO	0,000000000000000	0,000000000000000	NO	0,000000000000000	0,000000000000000	NO
Gliosis	metastasis	Gliosis	0	NA	NA	NA	0,000000000000000	0,000000000000000	NO	0,000000000000000	0,000000000000000	NO	0,000000000000000	0,000000000000000	NO	0,000000000000000	0,000000000000000	NO	0,000000000000000	0,000000000000000	NO
Gliosis	AVM	Gliosis	0	NA	NA	NA	0,000000000000000	0,000000000000000	NO	0,000000000000000	0,000000000000000	NO	0,000000000000000	0,000000000000000	NO	3,000000000000000e+0	6,000000000000000e+0	YES	0,000000000000000	0,000000000000000	NO
Gliosis	metastasis	Gliosis	0	NA	NA	NA	0,000000000000000	0,000000000000000	NO	0,000000000000000	0,000000000000000	NO	0,000000000000000	0,000000000000000	NO	0,000000000000000	0,000000000000000	NO	0,000000000000000	0,000000000000000	NO
Gliosis	metastasis	Gliosis	0	NA	NA	NA	0,000000000000000	0,000000000000000	NO	0,000000000000000	0,000000000000000	NO	0,000000000000000	0,000000000000000	NO	0,000000000000000	0,000000000000000	NO	0,000000000000000	0,000000000000000	NO
Gliosis	metastasis	Gliosis	0	NA	NA	NA	0,000000000000000	0,000000000000000	NO	0,000000000000000	0,000000000000000	NO	0,000000000000000	0,000000000000000	NO	0,000000000000000	0,000000000000000	NO	0,000000000000000	0,000000000000000	NO
Gliosis	metastasis	Gliosis	0	NA	NA	NA	0,000000000000000	0,000000000000000	NO	1,500000000000000e+0	1,500000000000000e+0	YES	0,000000000000000	0,000000000000000	NO	0,000000000000000	0,000000000000000	NO	0,000000000000000	0,000000000000000	NO
Gliosis	AVM	Gliosis	0	NA	NA	NA	0,000000000000000	0,000000000000000	NO	0,000000000000000	0,000000000000000	NO	0,000000000000000	0,000000000000000	NO	0,000000000000000	0,000000000000000	NO	0,000000000000000	0,000000000000000	NO
Gliosis	metastasis	Gliosis	0	NA	NA	NA	0,000000000000000	0,000000000000000	NO	0,000000000000000	0,000000000000000	NO	0,000000000000000	0,000000000000000	NO	0,000000000000000	0,000000000000000	NO	0,000000000000000	0,000000000000000	NO
Gliosis	meningeom	Gliosis	0	NA	NA	NA	0,000000000000000	0,000000000000000	NO	1,000000000000000e+0	1,500000000000000e+0	YES	0,000000000000000	0,000000000000000	NO	0,000000000000000	0,000000000000000	NO	0,000000000000000	0,000000000000000	NO
Gliosis	absces	Gliosis	0	NA	NA	NA	0,000000000000000	0,000000000000000	NO	0,000000000000000	0,000000000000000	NO	0,000000000000000	0,000000000000000	NO	0,000000000000000	0,000000000000000	NO	0,000000000000000	0,000000000000000	NO
Gliosis	AVM	Gliosis	0	NA	NA	NA	0,000000000000000	0,000000000000000	NO	0,000000000000000	0,000000000000000	NO	0,000000000000000	0,000000000000000	NO	0,000000000000000	0,000000000000000	NO	0,000000000000000	0,000000000000000	NO
Gliosis	AVM	Gliosis	0	NA	NA	NA	0,000000000000000	0,000000000000000	NO	0,000000000000000	0,000000000000000	NO	0,000000000000000	0,000000000000000	NO	0,000000000000000	0,000000000000000	NO	0,000000000000000	0,000000000000000	NO
Gliosis	metastasis	Gliosis	0	NA	NA	NA	0,000000000000000	0,000000000000000	NO	0,000000000000000	0,000000000000000	NO	0,000000000000000	0,000000000000000	NO	nil	nil		0,000000000000000	0,000000000000000	NO
Gliosis	absces	Gliosis	0	NA	NA	NA	0,000000000000000	0,000000000000000	NO	0,000000000000000	0,000000000000000	NO	0,000000000000000	0,000000000000000	NO	0,000000000000000	0,000000000000000	NO	0,000000000000000	0,000000000000000	NO
LGG	Astrocytom	Glioma	2	YES	NO	NO	0,000000000000000	0,000000000000000	NO	2,650000000000000e+1	2,650000000000000e+1	YES	0,000000000000000	0,000000000000000	NO	0,000000000000000	0,000000000000000	NO	1,200000000000000e+1	2,400000000000000e+1	YES
LGG	Astrocytom	Glioma	2	YES	NO	NO	0,000000000000000	0,000000000000000	NO	2,250000000000000e+1	2,250000000000000e+1	YES	2,000000000000000e+0	2,000000000000000e+0	YES	0,000000000000000	0,000000000000000	NO	0,000000000000000	0,000000000000000	NO
LGG	Astrocytom	Glioma	2	YES	NO	NO	0,000000000000000	0,000000000000000	NO	1,000000000000000e+0	1,000000000000000e+0	YES	0,000000000000000	0,000000000000000	NO	0,000000000000000	0,000000000000000	NO	0,000000000000000	0,000000000000000	NO
LGG	Astrocytom	Glioma	3	YES	NO	NO	0,000000000000000	0,000000000000000	NO	3,150000000000000e+1	7,875000000000000e+1	YES	0,000000000000000	0,000000000000000	NO	0,000000000000000	0,000000000000000	NO	5,000000000000000e+0	1,500000000000000e+1	YES
LGG	Astrocytom	Glioma	2	YES	NO	NO	0,000000000000000	0,000000000000000	NO	4,000000000000000e+0	4,000000000000000e+0	YES	0,000000000000000	0,000000000000000	NO	0,000000000000000	0,000000000000000	NO	0,000000000000000	0,000000000000000	NO
LGG	Astrocytom	Glioma	2	YES	NO	NO	0,000000000000000	0,000000000000000	NO	1,000000000000000e+0	1,000000000000000e+0	YES	0,000000000000000	0,000000000000000	NO	0,000000000000000	0,000000000000000	NO	0,000000000000000	0,000000000000000	NO
LGG	Astrocytom	Glioma	3	YES	NO	NO	0,000000000000000	0,000000000000000	NO	6,000000000000000e+0	9,000000000000000e+0	YES	0,000000000000000	0,000000000000000	NO	0,000000000000000	0,000000000000000	NO	0,000000000000000	0,000000000000000	NO
LGG	Astrocytom	Glioma	2	YES	NO	NO	0,000000000000000	0,000000000000000	NO	3,500000000000000e+0	5,250000000000000e+0	YES	3,000000000000000e+0	3,000000000000000e+0	YES	0,000000000000000	0,000000000000000	NO	0,000000000000000	0,000000000000000	NO
LGG	Astrocytom	Glioma	2	YES	NO	NO	0,000000000000000	0,000000000000000	NO	1,000000000000000e+0	1,000000000000000e+0	YES	0,000000000000000	0,000000000000000	NO	0,000000000000000	0,000000000000000	NO	0,000000000000000	0,000000000000000	NO
LGG	Astrocytom	Glioma	3	YES	NO	NO	0,000000000000000	0,000000000000000	NO	1,500000000000000e+1	4,500000000000000e+1	YES	0,000000000000000	0,000000000000000	NO	0,000000000000000	0,000000000000000	NO	0,000000000000000	0,000000000000000	NO
LGG	Astrocytom	Glioma	2	YES	NO	NO	0,000000000000000	0,000000000000000	NO	6,500000000000000e+0	9,750000000000000e+0	YES	1,000000000000000e+0	1,000000000000000e+0	YES	0,000000000000000	0,000000000000000	NO	0,000000000000000	0,000000000000000	NO
LGG	Astrocytom	Glioma	2	YES	NO	NO	0,000000000000000	0,000000000000000	NO	3,000000000000000e+1	4,500000000000000e+1	YES	3,000000000000000e+0	3,000000000000000e+0	YES	0,000000000000000	0,000000000000000	NO	0,000000000000000	0,000000000000000	NO
LGG	Astrocytom	Glioma	2	YES	NO	NO	1,000000000000000e+0	2,000000000000000e+0	YES	1,000000000000000e+0	1,000000000000000e+0	YES	0,000000000000000	0,000000000000000	NO	0,000000000000000	0,000000000000000	NO	0,000000000000000	0,000000000000000	NO
LGG	Oligo	Glioma	3	YES	YES	NO	0,000000000000000	0,000000000000000	NO	6,000000000000000e+1	6,000000000000000e+1	YES	0,000000000000000	0,000000000000000	NO	0,000000000000000	0,000000000000000	NO	3,000000000000000e+0	3,000000000000000e+0	YES
LGG	Oligo	Glioma	2	YES	YES	NO	0,000000000000000	0,000000000000000	NO	2,000000000000000e+0	2,000000000000000e+0	YES	0,000000000000000	0,000000000000000	NO	0,000000000000000	0,000000000000000	NO	3,000000000000000e+0	3,000000000000000e+0	YES
LGG	Oligo	Glioma	2	YES	YES	NO	0,000000000000000	0,000000000000000	NO	3,500000000000000e+0	3,500000000000000e+0	YES	0,000000000000000	0,000000000000000	NO	0,000000000000000	0,000000000000000	NO	1,000000000000000e+1	3,000000000000000e+1	YES
LGG	Oligo	Glioma	3	YES	YES	NO	0,000000000000000	0,000000000000000	NO	3,650000000000000e+1	3,650000000000000e+1	YES	0,000000000000000	0,000000000000000	NO	0,000000000000000	0,000000000000000	NO	5,000000000000000e+0	5,000000000000000e+0	YES
LGG	Oligo	Glioma	2	YES	YES	NO	0,000000000000000	0,000000000000000	NO	7,500000000000000e+0	7,500000000000000e+0	YES	0,000000000000000	0,000000000000000	NO	0,000000000000000	0,000000000000000	NO	6,000000000000000e+0	1,200000000000000e+1	YES
LGG	Oligo	Glioma	2	YES	YES	NO	0,000000000000000	0,000000000000000	NO	4,500000000000000e+1	6,750000000000000e+1	YES	5,500000000000000e+0	5,500000000000000e+0	YES	0,000000000000000	0,000000000000000	NO	5,000000000000000e+0	1,500000000000000e+1	YES
LGG	Oligo	Glioma	2	YES	YES	NO	0,000000000000000	0,000000000000000	NO	7,500000000000000e+0	7,500000000000000e+0	YES	0,000000000000000	0,000000000000000	NO	0,000000000000000	0,000000000000000	NO	7,000000000000000e+0	7,000000000000000e+0	YES
LGG	Oligo	Glioma	3	YES	YES	NO	8,500000000000000e+0	1,275000000000000e+1	YES	5,500000000000000e+1	8,250000000000000e+1	YES	0,000000000000000	0,000000000000000	NO	0,000000000000000	0,000000000000000	NO	1,300000000000000e+1	3,900000000000000e+1	YES
LGG	Oligo	Glioma	2	YES	YES	NO	0,000000000000000	0,000000000000000	NO	3,000000000000000e+0	6,000000000000000e+0	YES	0,000000000000000	0,000000000000000	NO	0,000000000000000	0,000000000000000	NO	1,000000000000000e+0	3,000000000000000e+0	YES
LGG	Oligo	Glioma	2	YES	YES	NO	0,000000000000000	0,000000000000000	NO	2,500000000000000e+1	2,500000000000000e+1	YES	0,000000000000000	0,000000000000000	NO	0,000000000000000	0,000000000000000	NO	3,500000000000000e+1	7,000000000000000e+1	YES
LGG	Oligo	Glioma	2	YES	YES	NO	0,000000000000000	0,000000000000000	NO	2,150000000000000e+1	3,225000000000000e+1	YES	0,000000000000000	0,000000000000000	NO	0,000000000000000	0,000000000000000	NO	0,000000000000000	0,000000000000000	NO
LGG	Oligo	Glioma	3	YES	YES	NO	0,000000000000000	0,000000000000000	NO	2,500000000000000e+1	5,000000000000000e+1	YES	0,000000000000000	0,000000000000000	NO	0,000000000000000	0,000000000000000	NO	0,000000000000000	0,000000000000000	NO
LGG	Oligo	Glioma	2	YES	YES	NO	0,000000000000000	0,000000000000000	NO	4,750000000000000e+1	4,750000000000000e+1	YES	0,000000000000000	0,000000000000000	NO	0,000000000000000	0,000000000000000	NO	3,000000000000000e+0	6,000000000000000e+0	YES
LGG	Oligo	Glioma	2	YES	YES	NO	0,000000000000000	0,000000000000000	NO	3,000000000000000e+0	3,000000000000000e+0	YES	2,000000000000000e+0	2,000000000000000e+0	YES	0,000000000000000	0,000000000000000	NO	3,000000000000000e+0	3,000000000000000e+0	YES
LGG	Oligo	Glioma	2	YES	YES	NO	0,000000000000000	0,000000000000000	NO	2,000000000000000e+1	2,000000000000000e+1	YES	0,000000000000000	0,000000000000000	NO	0,000000000000000	0,000000000000000	NO	0,000000000000000	0,000000000000000	NO
LGG	Oligo	Glioma	3	YES	YES	NO	0,000000000000000	0,000000000000000	NO	5,000000000000000e+1	1,000000000000000e+2	YES	5,000000000000000e+0	5,000000000000000e+0	YES	0,000000000000000	0,000000000000000	NO	1,800000000000000e+1	1,800000000000000e+1	YES
LGG	Oligo	Glioma	2	YES	YES	NO	0,000000000000000	0,000000000000000	NO	3,250000000000000e+1	3,250000000000000e+1	YES	0,000000000000000	0,000000000000000	NO	0,000000000000000	0,000000000000000	NO	8,000000000000000e+0	1,600000000000000e+1	YES
LGG	Pilocyt Astro	Glioma	1	NO	NO	NO	0,000000000000000	0,000000000000000	NO	0,000000000000000	0,000000000000000	NO	0,000000000000000	0,000000000000000	NO	1,000000000000000e+0	2,000000000000000e+0	YES	2,000000000000000e+0	2,000000000000000e+0	YES
LGG	Pilocyt Astro	Glioma	1	NO	NO	NO	0,000000000000000	0,000000000000000	NO	0,000000000000000	0,000000000000000	NO	0,000000000000000	0,000000000000000	NO	0,000000000000000	0,000000000000000	NO	0,000000000000000	0,000000000000000	NO
LGG	Pilocyt Astro	Glioma	1	NO	NO	NO	0,000000000000000	0,000000000000000	NO	0,000000000000000	0,000000000000000	NO	0,000000000000000	0,000000000000000	NO	0,000000000000000	0,000000000000000	NO	0,000000000000000	0,000000000000000	NO
LGG	Pilocyt Astro	Glioma	1	NO	NO	NO	0,000000000000000	0,000000000000000	NO	0,000000000000000	0,000000000000000	NO	0,000000000000000	0,000000000000000	NO	0,000000000000000	0,000000000000000	NO	0,000000000000000	0,000000000000000	NO
LGG	Pilocyt Astro	Glioma	1	NO	NO	NO	0,000000000000000	0,000000000000000	NO	0,000000000000000	0,000000000000000	NO	0,000000000000000	0,000000000000000	NO	0,000000000000000	0,000000000000000	NO	0,000000000000000	0,000000000000000	NO
LGG	Pilocyt Astro	Glioma	1	NO	NO	NO	0,000000000000000	0,000000000000000	NO	1,000000000000000e+0	1,000000000000000e+0	YES	0,000000000000000	0,000000000000000	NO	0,000000000000000	0,000000000000000	NO	0,000000000000000	0,000000000000000	NO
LGG	Pilocyt Astro	Glioma	1	NO	NO	NO	0,000000000000000	0,000000000000000	NO	0,000000000000000	0,000000000000000	NO	0,000000000000000	0,000000000000000	NO	0,000000000000000	0,000000000000000	NO	0,000000000000000	0,000000000000000	NO
LGG	Pilomyxo Astro	Glioma	1	NO	NO	NO	0,000000000000000	0,000000000000000	NO	0,000000000000000	0,000000000000000	NO	0,000000000000000	0,000000000000000	NO	0,000000000000000	0,000000000000000	NO	0,000000000000000	0,000000000000000	NO
LGG	Ependymom	Glioma	2	NO	NO	NO	0,000000000000000	0,000000000000000	NO	0,000000000000000	0,000000000000000	NO	0,000000000000000	0,000000000000000	NO	0,000000000000000	0,000000000000000	NO	0,000000000000000	0,000000000000000	NO
LGG	Ependymom	Glioma	2	NO	NO	NO	0,000000000000000	0,000000000000000	NO	0,000000000000000	0,000000000000000	NO	0,000000000000000	0,000000000000000	NO	0,000000000000000	0,000000000000000	NO	0,000000000000000	0,000000000000000	NO
LGG	Ependymom	Glioma	2	NO	NO	NO	0,000000000000000	0,000000000000000	NO	0,000000000000000	0,000000000000000	NO	0,000000000000000	0,000000000000000	NO	0,000000000000000	0,000000000000000	NO	0,000000000000000	0,000000000000000	NO
LGG	Ependymom	Glioma	2	NO	NO	NO	0,000000000000000	0,000000000000000	NO	0,000000000000000	0,000000000000000	NO	0,000000000000000	0,000000000000000	NO	0,000000000000000	0,000000000000000	NO	0,000000000000000	0,000000000000000	NO
LGG	Ependymom	Glioma	2	NO	NO	NO	0,000000000000000	0,000000000000000	NO	1,000000000000000e+1	1,000000000000000e+1	YES	0,000000000000000	0,000000000000000	NO	0,000000000000000	0,000000000000000	NO	0,000000000000000	0,000000000000000	NO
LGG	Ependymom	Glioma	2	NO	NO	NO	0,000000000000000	0,000000000000000	NO	0,000000000000000	0,000000000000000	NO	0,000000000000000	0,000000000000000	NO	1,000000000000000e+0	1,000000000000000e+0	YES	0,000000000000000	0,000000000000000	NO
LGG	Ependymom	Glioma	2	NO	NO	NO	0,000000000000000	0,000000000000000	NO	0,000000000000000	0,000000000000000	NO	0,000000000000000	0,000000000000000	NO	0,000000000000000	0,000000000000000	NO	0,000000000000000	0,000000000000000	NO
LGG	Ependymom	Glioma	2	NO	NO	NO	0,000000000000000	0,000000000000000	NO	0,000000000000000	0,000000000000000	NO	0,000000000000000	0,000000000000000	NO	0,000000000000000	0,000000000000000	NO	0,000000000000000	0,000000000000000	NO
LGG	Subependym	Glioma	1	NO	NO	NO	0,000000000000000	0,000000000000000	NO	0,000000000000000	0,000000000000000	NO	0,000000000000000	0,000000000000000	NO	0,000000000000000	0,000000000000000	NO	0,000000000000000	0,000000000000000	NO
LGG	Subependym	Glioma	1	NO	NO	NO	0,000000000000000	0,000000000000000	NO	0,000000000000000	0,000000000000000	NO	0,000000000000000	0,000000000000000	NO	2,000000000000000e+1	4,000000000000000e+1	YES	0,000000000000000	0,000000000000000	NO
LGG	Gangliogliom	Glioma	1	NO	NO	NO	0,000000000000000	0,000000000000000	NO	0,000000000000000	0,000000000000000	NO	0,000000000000000	0,000000000000000	NO	1,200000000000000e+1	1,200000000000000e+1	YES	2,500000000000000e+0	5,000000000000000e+0	YES
LGG	Gangliogliom	Glioma	1	NO	NO	NO	0,000000000000000	0,000000000000000	NO	0,000000000000000	0,000000000000000	NO	0,000000000000000	0,000000000000000	NO	0,000000000000000	0,000000000000000	NO	0,000000000000000	0,000000000000000	NO
LGG	Gangliogliom	Glioma	1	NO	NO	NO	0,000000000000000	0,000000000000000	NO	0,000000000000000	0,000000000000000	NO	0,000000000000000	0,000000000000000	NO	0,000000000000000	0,000000000000000	NO	1,000000000000000e+0	3,000000000000000e+0	YES
LGG	Gangliogliom	Glioma	1	NO	NO	NO	0,000000000000000	0,000000000000000	NO	nil	nil		0,000000000000000	0,000000000000000	NO	1,000000000000000e+0	1,000000000000000e+0	YES	3,150000000000000e+0	9,450000000000000e+0	YES
LGG	Gangliogliom	Glioma	1	NO	NO	NO	1,000000000000000e+0	2,000000000000000e+0	YES	0,000000000000000	0,000000000000000	NO	0,000000000000000	0,000000000000000	NO	1,600000000000000e+1	2,400000000000000e+1	YES	2,500000000000000e+0	2,500000000000000e+0	YES
GBM	GBM	Glioma	4	NO	NO	NA	8,500000000000000e+0	8,500000000000000e+0	YES	3,000000000000000e+0	9,000000000000000e+0	YES	0,000000000000000	0,000000000000000	NO	5,000000000000000e+1	1,000000000000000e+2	YES	1,000000000000000e+1	3,000000000000000e+1	YES
GBM	GBM	Glioma	4	NO	NO	NO	3,150000000000000e+1	7,875000000000000e+1	YES	1,000000000000000e+0	1,000000000000000e+0	YES	0,000000000000000	0,000000000000000	NO	0,000000000000000	0,000000000000000	NO	0,000000000000000	0,000000000000000	NO
GBM	GBM	Glioma	4	NO	NO	NO	2,750000000000000e+1	6,875000000000000e+1	YES	1,000000000000000e+0	3,000000000000000e+0	YES	0,000000000000000	0,000000000000000	NO	1,000000000000000e+0	1,000000000000000e+0	YES	1,000000000000000e+1	2,000000000000000e+1	YES
GBM	GBM	Glioma	4	NO	NO	YES	5,000000000000000e+1	1,250000000000000e+2	YES	3,000000000000000e+0	6,000000000000000e+0	YES	7,000000000000000e+1	2,100000000000000e+2	YES	0,000000000000000	0,000000000000000	NO	6,000000000000000e+0	1,200000000000000e+1	YES
GBM	GBM	Glioma	4	NO	NO	YES	4,000000000000000e+1	1,000000000000000e+2	YES	1,500000000000000e+0	1,500000000000000e+0	YES	1,000000000000000e+2	3,000000000000000e+2	YES	0,000000000000000	0,000000000000000	NO	1,500000000000000e+1	1,500000000000000e+1	YES
GBM	GBM	Glioma	4	NO	NO	YES	5,450000000000000e+1	1,090000000000000e+2	YES	0,000000000000000	0,000000000000000	NO	1,000000000000000e+2	3,000000000000000e+2	YES	0,000000000000000	0,000000000000000	NO	3,000000000000000e+0	6,000000000000000e+0	YES
GBM	GBM	Glioma	4	NO	NO	YES	1,000000000000000e+1	3,000000000000000e+1	YES	0,000000000000000	0,000000000000000	NO	3,000000000000000e+1	6,000000000000000e+1	YES	0,000000000000000	0,000000000000000	NO	0,000000000000000	0,000000000000000	NO
GBM	GBM	Glioma	4	NO	NO	NO	1,500000000000000e+0	1,500000000000000e+0	YES	4,500000000000000e+1	6,750000000000000e+1	YES	0,000000000000000	0,000000000000000	NO	0,000000000000000	0,000000000000000	NO	nil	nil
GBM	GBM	Glioma	4	NO	NO	NO	1,000000000000000e+0	1,000000000000000e+0	YES	nil	nil		0,000000000000000	0,000000000000000	NO	2,000000000000000e+0	2,000000000000000e+0	YES	0,000000000000000	0,000000000000000	NO
GBM	GBM	Glioma	4	NO	NO	NO	0,000000000000000	0,000000000000000	NO	7,150000000000000e+1	2,145000000000000e+2	YES	0,000000000000000	0,000000000000000	NO	0,000000000000000	0,000000000000000	NO	0,000000000000000	0,000000000000000	NO
GBM	GBM	Glioma	4	NO	NO	YES	5,900000000000000e+1	1,475000000000000e+2	YES	1,000000000000000e+0	1,000000000000000e+0	YES	nil	nil		0,000000000000000	0,000000000000000	NO	1,000000000000000e+0	2,000000000000000e+0	YES
GBM	GBM	Glioma	4	NO	NO	NO	0,000000000000000	0,000000000000000	NO	2,500000000000000e+1	2,500000000000000e+1	YES	0,000000000000000	0,000000000000000	NO	0,000000000000000	0,000000000000000	NO	3,000000000000000e+0	3,000000000000000e+0	YES
GBM	GBM	Glioma	4	NO	NO	NO	5,000000000000000e+0	5,000000000000000e+0	YES	2,750000000000000e+1	4,125000000000000e+1	YES	0,000000000000000	0,000000000000000	NO	0,000000000000000	0,000000000000000	NO	4,000000000000000e+1	8,000000000000000e+1	YES
GBM	GBM	Glioma	4	NO	NO	YES	1,000000000000000e+0	1,000000000000000e+0	YES	1,000000000000000e+0	1,000000000000000e+0	YES	2,300000000000000e+1	2,300000000000000e+1	YES	0,000000000000000	0,000000000000000	NO	2,000000000000000e+0	4,000000000000000e+0	YES
GBM	GBM	Glioma	4	NO	NO	YES	1,000000000000000e+0	1,500000000000000e+0	YES	0,000000000000000	0,000000000000000	NO	5,500000000000000e+0	8,250000000000000e+0	YES	0,000000000000000	0,000000000000000	NO	1,800000000000000e+1	3,600000000000000e+1	YES
GBM	GBM	Glioma	4	NO	NO	YES	6,250000000000000e+1	1,562500000000000e+2	YES	1,250000000000000e+1	1,875000000000000e+1	YES	9,900000000000000e+1	2,970000000000000e+2	YES	0,000000000000000	0,000000000000000	NO	1,200000000000000e+1	2,400000000000000e+1	YES
GBM	GBM	Glioma	4	NO	NO	YES	8,750000000000000e+1	2,625000000000000e+2	YES	2,000000000000000e+0	2,000000000000000e+0	YES	1,000000000000000e+2	3,000000000000000e+2	YES	0,000000000000000	0,000000000000000	NO	1,100000000000000e+1	1,100000000000000e+1	YES
GBM	GBM	Glioma	4	NO	NO	NO	0,000000000000000	0,000000000000000	NO	0,000000000000000	0,000000000000000	NO	0,000000000000000	0,000000000000000	NO	8,500000000000000e+0	1,275000000000000e+1	YES	0,000000000000000	0,000000000000000	NO
GBM	GBM	Glioma	4	NO	NO	YES	9,000000000000000e+1	2,250000000000000e+2	YES	0,000000000000000	0,000000000000000	NO	8,000000000000000e+1	1,600000000000000e+2	YES	3,750000000000000e+1	3,750000000000000e+1	YES	2,300000000000000e+0	2,300000000000000e+0	YES
GBM	GBM	Glioma	4	NO	NO	YES	6,500000000000000e+1	9,750000000000000e+1	YES	3,150000000000000e+1	3,150000000000000e+1	YES	6,750000000000000e+1	1,350000000000000e+2	YES	0,000000000000000	0,000000000000000	NO	4,000000000000000e+0	8,000000000000000e+0	YES
GBM	GBM	Glioma	4	NO	NO	NO	9,000000000000000e+1	2,700000000000000e+2	YES	0,000000000000000	0,000000000000000	NO	0,000000000000000	0,000000000000000	NO	0,000000000000000	0,000000000000000	NO	3,000000000000000e+0	9,000000000000000e+0	YES
GBM	GBM	Glioma	4	NO	NO	NO	1,000000000000000e+0	1,000000000000000e+0	YES	1,500000000000000e+0	3,000000000000000e+0	YES	0,000000000000000	0,000000000000000	NO	1,000000000000000e+1	1,000000000000000e+1	YES	2,000000000000000e+0	6,000000000000000e+0	YES
GBM	GBM	Glioma	4	NO	NO	YES	1,650000000000000e+1	3,300000000000000e+1	YES	1,000000000000000e+0	1,000000000000000e+0	YES	8,000000000000000e+1	2,000000000000000e+2	YES	7,500000000000000e+0	1,125000000000000e+1	YES	0,000000000000000	0,000000000000000	NO
GBM	GBM	Glioma	4	NO	NO	NO	2,100000000000000e+1	6,300000000000000e+1	YES	6,000000000000000e+0	9,000000000000000e+0	YES	0,000000000000000	0,000000000000000	NO	0,000000000000000	0,000000000000000	NO	8,300000000000000e+1	1,660000000000000e+2	YES
GBM	GBM	Glioma	4	NO	NO	NO	0,000000000000000	0,000000000000000	NO	2,600000000000000e+1	2,600000000000000e+1	YES	0,000000000000000	0,000000000000000	NO	0,000000000000000	0,000000000000000	NO	8,000000000000000e+0	1,600000000000000e+1	YES
GBM	GBM	Glioma	4	NO	NO	NO	1,400000000000000e+1	2,100000000000000e+1	YES	4,000000000000000e+1	8,000000000000000e+1	YES	0,000000000000000	0,000000000000000	NO	0,000000000000000	0,000000000000000	NO	5,000000000000000e+0	1,000000000000000e+1	YES
GBM	GBM	Glioma	4	NO	NO	NO	4,000000000000000e+0	6,000000000000000e+0	YES	1,750000000000000e+1	3,500000000000000e+1	YES	0,000000000000000	0,000000000000000	NO	0,000000000000000	0,000000000000000	NO	2,000000000000000e+1	6,000000000000000e+1	YES
GBM	GBM	Glioma	4	NO	NO	NO	0,000000000000000	0,000000000000000	NO	2,500000000000000e+0	5,000000000000000e+0	YES	1,400000000000000e+1	2,100000000000000e+1	YES	2,000000000000000e+0	2,000000000000000e+0	YES	6,850000000000000e+0	2,055000000000000e+1	YES
GBM	GBM	Glioma	4	NO	NO	YES	3,000000000000000e+1	3,000000000000000e+1	YES	0,000000000000000	0,000000000000000	NO	9,950000000000000e+1	2,487500000000000e+2	YES	0,000000000000000	0,000000000000000	NO	0,000000000000000	0,000000000000000	NO
GBM	GBM	Glioma	4	NO	NO	NO	3,750000000000000e+1	1,125000000000000e+2	YES	0,000000000000000	0,000000000000000	NO	0,000000000000000	0,000000000000000	NO	0,000000000000000	0,000000000000000	NO	0,000000000000000	0,000000000000000	NO
GBM	GBM	Glioma	4	NO	NO	NO	3,000000000000000e+0	6,000000000000000e+0	YES	nil	nil		nil	nil		9,500000000000000e+1	2,375000000000000e+2	YES	nil	nil
GBM	GBM	Glioma	4	NO	NO	NO	5,000000000000000e+0	7,500000000000000e+0	YES	3,250000000000000e+1	9,750000000000000e+1	YES	1,000000000000000e+0	1,000000000000000e+0	YES	0,000000000000000	0,000000000000000	NO	3,000000000000000e+1	9,000000000000000e+1	YES
GBM	Astrocytom	Glioma	4	YES	NO	NO	0,000000000000000	0,000000000000000	NO	2,250000000000000e+1	3,375000000000000e+1	YES	0,000000000000000	0,000000000000000	NO	0,000000000000000	0,000000000000000	NO	8,000000000000000e+0	2,400000000000000e+1	YES
GBM	GBM	Glioma	4	NO	NO	NO	0,000000000000000	0,000000000000000	NO	2,550000000000000e+1	2,550000000000000e+1	YES	0,000000000000000	0,000000000000000	NO	0,000000000000000	0,000000000000000	NO	9,850000000000000e+0	1,970000000000000e+1	YES
GBM	GBM	Glioma	4	NO	NO	NO	0,000000000000000	0,000000000000000	NO	1,750000000000000e+0	3,500000000000000e+0	YES	0,000000000000000	0,000000000000000	NO	0,000000000000000	0,000000000000000	NO	6,000000000000000e+0	1,200000000000000e+1	YES
GBM	GBM	Glioma	4	NO	NO	YES	3,950000000000000e+1	9,875000000000000e+1	YES	0,000000000000000	0,000000000000000	NO	6,250000000000000e+1	9,375000000000000e+1	YES	0,000000000000000	0,000000000000000	NO	0,000000000000000	0,000000000000000	NO
GBM	GBM	Glioma	4	NO	NO	NA	nil	nil		nil	nil		nil	nil		nil	nil		nil	nil
GBM	GBM	Glioma	4	NO	NO	NO	0,000000000000000	0,000000000000000	NO	1,500000000000000e+1	3,000000000000000e+1	YES	0,000000000000000	0,000000000000000	NO	0,000000000000000	0,000000000000000	NO	5,500000000000000e+1	1,650000000000000e+2	YES
GBM	GBM	Glioma	4	NO	NO	NO	3,750000000000000e+1	3,750000000000000e+1	YES	1,750000000000000e+0	1,750000000000000e+0	YES	0,000000000000000	0,000000000000000	NO	5,000000000000000e+0	5,000000000000000e+0	YES	8,000000000000000e+0	1,600000000000000e+1	YES
GBM	Astrocytom	Glioma	4	YES	NO	NO	0,000000000000000	0,000000000000000	NO	3,100000000000000e+1	3,100000000000000e+1	YES	0,000000000000000	0,000000000000000	NO	0,000000000000000	0,000000000000000	NO	7,500000000000000e+1	1,500000000000000e+2	YES
GBM	GBM	Glioma	4	NO	NO	YES	6,700000000000000e+1	1,340000000000000e+2	YES	0,000000000000000	0,000000000000000	NO	1,000000000000000e+2	3,000000000000000e+2	YES	0,000000000000000	0,000000000000000	NO	1,000000000000000e+0	1,000000000000000e+0	YES
GBM	Astrocytom	Glioma	4	YES	NO	NO	0,000000000000000	0,000000000000000	NO	7,150000000000000e+1	1,430000000000000e+2	YES	0,000000000000000	0,000000000000000	NO	0,000000000000000	0,000000000000000	NO	2,300000000000000e+1	4,600000000000000e+1	YES
GBM	GBM	Glioma	4	NO	NO	NO	1,500000000000000e+0	1,500000000000000e+0	YES	2,000000000000000e+0	2,000000000000000e+0	YES	0,000000000000000	0,000000000000000	NO	0,000000000000000	0,000000000000000	NO	3,000000000000000e+0	2,600000000000000e+1	YES
GBM	GBM	Glioma	4	NO	NO	NO	0,000000000000000	0,000000000000000	NO	1,500000000000000e+0	1,500000000000000e+0	YES	0,000000000000000	0,000000000000000	NO	0,000000000000000	0,000000000000000	NO	2,000000000000000e+0	6,000000000000000e+0	YES
GBM	GBM	Glioma	4	NO	NO	NO	1,000000000000000e+0	1,000000000000000e+0	YES	1,750000000000000e+1	3,500000000000000e+1	YES	0,000000000000000	0,000000000000000	NO	3,000000000000000e+0	4,500000000000000e+0	YES	1,000000000000000e+1	3,000000000000000e+1	YES
GBM	GBM	Glioma	4	NO	NO	NO	2,000000000000000e+0	2,000000000000000e+0	YES	5,500000000000000e+0	5,500000000000000e+0	YES	0,000000000000000	0,000000000000000	NO	0,000000000000000	0,000000000000000	NO	4,000000000000000e+0	8,000000000000000e+0	YES
GBM	GBM	Glioma	4	NO	NO	NO	9,500000000000000e+1	2,375000000000000e+2	YES	1,000000000000000e+0	1,500000000000000e+0	YES	0,000000000000000	0,000000000000000	NO	3,000000000000000e+0	3,000000000000000e+0	YES	1,300000000000000e+0	2,600000000000000e+0	YES
GBM	GBM	Glioma	4	NO	NO	NO	3,500000000000000e+0	3,500000000000000e+0	YES	2,000000000000000e+0	2,000000000000000e+0	YES	5,500000000000000e+0	5,500000000000000e+0	YES	0,000000000000000	0,000000000000000	NO	1,000000000000000e+0	2,000000000000000e+0	YES
GBM	GBM	Glioma	4	NO	NO	YES	2,000000000000000e+1	2,000000000000000e+1	YES	4,000000000000000e+0	4,000000000000000e+0	YES	4,000000000000000e+1	4,000000000000000e+1	YES	6,000000000000000e+0	6,000000000000000e+0	NO	6,500000000000000e+0	1,300000000000000e+1	YES
GBM	GBM	Glioma	4	NO	NO	YES	2,250000000000000e+1	2,250000000000000e+1	YES	7,400000000000000e+1	1,110000000000000e+2	YES	6,000000000000000e+1	9,000000000000000e+1	YES	0,000000000000000	0,000000000000000	NO	1,700000000000000e+1	5,100000000000000e+1	YES
GBM	GBM	Glioma	4	NO	NO	NO	1,250000000000000e+1	1,250000000000000e+1	YES	nil	nil		0,000000000000000	0,000000000000000	NO	0,000000000000000	0,000000000000000	NO	5,000000000000000e+0	5,000000000000000e+0	YES
GBM	Astrocytom	Glioma	4	YES	NO	NA	0,000000000000000	0,000000000000000	NO	4,100000000000000e+1	6,150000000000000e+1	YES	0,000000000000000	0,000000000000000	NO	0,000000000000000	0,000000000000000	NO	6,335000000000000e+1	1,267000000000000e+2	YES
GBM	GBM	Glioma	4	NO	NO	NO	1,500000000000000e+0	3,000000000000000e+0	YES	0,000000000000000	0,000000000000000	NO	0,000000000000000	0,000000000000000	NO	6,500000000000000e+0	6,500000000000000e+0	YES	2,050000000000000e+1	2,050000000000000e+1	YES
GBM	GBM	Glioma	4	NO	NO	YES	1,500000000000000e+0	1,500000000000000e+0	YES	7,500000000000000e+0	7,500000000000000e+0	YES	9,500000000000000e+1	2,850000000000000e+2	YES	1,550000000000000e+1	2,325000000000000e+1	YES	2,200000000000000e+1	2,200000000000000e+1	YES
GBM	GBM	Glioma	4	NO	NO	NO	0,000000000000000	0,000000000000000	NO	4,500000000000000e+0	6,750000000000000e+0	YES	0,000000000000000	0,000000000000000	NO	1,000000000000000e+0	1,000000000000000e+0	YES	7,000000000000000e+0	2,100000000000000e+1	YES
GBM	GBM	Glioma	4	NO	NO	NO	2,150000000000000e+1	2,150000000000000e+1	YES	1,000000000000000e+0	2,000000000000000e+0	YES	0,000000000000000	0,000000000000000	NO	4,500000000000000e+0	4,500000000000000e+0	YES	2,000000000000000e+0	6,000000000000000e+0	YES
GBM	GBM	Glioma	4	NO	NO	YES	4,000000000000000e+1	4,000000000000000e+1	YES	2,500000000000000e+1	5,000000000000000e+1	YES	1,750000000000000e+1	1,750000000000000e+1	YES	0,000000000000000	0,000000000000000	NO	2,500000000000000e+1	5,000000000000000e+1	YES
GBM	GBM	Glioma	4	NO	NO	YES	1,000000000000000e+0	1,000000000000000e+0	YES	1,000000000000000e+0	2,000000000000000e+0	YES	9,000000000000000e+1	1,800000000000000e+2	YES	0,000000000000000	0,000000000000000	NO	3,000000000000000e+0	6,000000000000000e+0	YES
GBM	GBM	Glioma	4	NO	NO	NO	2,000000000000000e+1	4,000000000000000e+1	YES	2,500000000000000e+0	2,500000000000000e+0	YES	4,000000000000000e+1	4,000000000000000e+1	YES	0,000000000000000	0,000000000000000	NO	1,500000000000000e+1	3,000000000000000e+1	YES
GBM	GBM	Glioma	4	NO	NO	YES	2,000000000000000e+0	2,000000000000000e+0	YES	1,000000000000000e+0	1,000000000000000e+0	YES	1,250000000000000e+1	1,875000000000000e+1	YES	7,000000000000000e+0	7,000000000000000e+0	YES	3,000000000000000e+0	3,000000000000000e+0	YES
GBM	GBM	Glioma	4	NO	NO	NO	3,500000000000000e+0	7,000000000000000e+0	YES	0,000000000000000	0,000000000000000	NO	0,000000000000000	0,000000000000000	NO	0,000000000000000	0,000000000000000	NO	nil	nil
GBM	GBM	Glioma	4	NO	NO	NO	1,600000000000000e+1	3,200000000000000e+1	YES	4,750000000000000e+1	7,125000000000000e+1	YES	6,250000000000000e+1	1,250000000000000e+2	YES	0,000000000000000	0,000000000000000	NO	3,000000000000000e+1	6,000000000000000e+1	YES
GBM	GBM	Glioma	4	NO	NO	NO	2,500000000000000e+0	6,250000000000000e+0	YES	0,000000000000000	0,000000000000000	NO	0,000000000000000	0,000000000000000	NO	0,000000000000000	0,000000000000000	NO	4,700000000000000e+1	9,400000000000000e+1	YES
GBM	GBM	Glioma	4	NO	NO	YES	3,250000000000000e+1	3,250000000000000e+1	YES	0,000000000000000	0,000000000000000	NO	6,000000000000000e+1	1,200000000000000e+2	YES	0,000000000000000	0,000000000000000	NO	nil	nil
GBM	GBM	Glioma	4	NO	NO	NO	1,500000000000000e+0	3,000000000000000e+0	YES	0,000000000000000	0,000000000000000	NO	0,000000000000000	0,000000000000000	NO	2,500000000000000e+1	2,500000000000000e+1	YES	0,000000000000000	0,000000000000000	NO
GBM	GBM	Glioma	4	NO	NO	YES	8,500000000000000e+1	1,700000000000000e+2	YES	0,000000000000000	0,000000000000000	NO	1,000000000000000e+2	3,000000000000000e+2	YES	0,000000000000000	0,000000000000000	NO	0,000000000000000	0,000000000000000	NO
GBM	GBM	Glioma	4	NO	NO	YES	2,000000000000000e+1	3,000000000000000e+1	YES	0,000000000000000	0,000000000000000	NO	9,750000000000000e+1	1,950000000000000e+2	YES	0,000000000000000	0,000000000000000	NO	3,000000000000000e+0	6,000000000000000e+0	YES
GBM	GBM	Glioma	4	NO	NO	YES	4,500000000000000e+1	6,750000000000000e+1	YES	5,000000000000000e+0	1,250000000000000e+1	YES	9,750000000000000e+1	2,925000000000000e+2	YES	0,000000000000000	0,000000000000000	NO	1,000000000000000e+1	1,000000000000000e+1	YES
GBM	GBM	Glioma	4	NO	NO	YES	1,000000000000000e+0	1,000000000000000e+0	YES	1,050000000000000e+1	1,050000000000000e+1	YES	1,000000000000000e+2	3,000000000000000e+2	YES	0,000000000000000	0,000000000000000	NO	1,000000000000000e+0	1,000000000000000e+0	YES
GBM	GBM	Glioma	4	NO	NO	NO	0,000000000000000	0,000000000000000	NO	4,500000000000000e+0	6,750000000000000e+0	YES	0,000000000000000	0,000000000000000	NO	0,000000000000000	0,000000000000000	NO	1,100000000000000e+1	2,200000000000000e+1	YES
GBM	GBM	Glioma	4	NO	NO	NO	1,000000000000000e+0	1,000000000000000e+0	YES	1,000000000000000e+0	1,000000000000000e+0	YES	0,000000000000000	0,000000000000000	NO	0,000000000000000	0,000000000000000	NO	0,000000000000000	0,000000000000000	NO
GBM	GBM	Glioma	4	NO	NO	NO	0,000000000000000	0,000000000000000	NO	1,000000000000000e+0	1,500000000000000e+0	YES	1,000000000000000e+0	1,000000000000000e+0	YES	3,000000000000000e+0	3,000000000000000e+0	YES	5,000000000000000e+0	1,000000000000000e+1	YES
GBM	GBM	Glioma	4	NO	NO	NO	1,000000000000000e+0	2,000000000000000e+0	YES	1,000000000000000e+1	2,000000000000000e+1	YES	1,000000000000000e+0	2,000000000000000e+0	YES	0,000000000000000	0,000000000000000	NO	1,000000000000000e+1	3,000000000000000e+1	YES
GBM	GBM	Glioma	4	NO	NO	NO	5,000000000000000e+1	1,500000000000000e+2	YES	3,000000000000000e+0	4,500000000000000e+0	YES	0,000000000000000	0,000000000000000	NO	0,000000000000000	0,000000000000000	NO	6,000000000000000e+0	6,000000000000000e+0	YES
GBM	GBM	Glioma	4	NO	NO	NA	0,000000000000000	0,000000000000000	NO	1,000000000000000e+0	1,000000000000000e+0	YES	0,000000000000000	0,000000000000000	NO	0,000000000000000	0,000000000000000	NO	0,000000000000000	0,000000000000000	NO
GBM	GBM	Glioma	4	NO	NO	YES	6,850000000000000e+1	1,712500000000000e+2	YES	1,500000000000000e+0	1,500000000000000e+0	YES	4,000000000000000e+1	6,000000000000000e+1	YES	0,000000000000000	0,000000000000000	NO	2,000000000000000e+0	2,000000000000000e+0	YES
GBM	GBM	Glioma	4	NO	NO	NO	0,000000000000000	0,000000000000000	NO	2,500000000000000e+0	6,250000000000000e+0	YES	4,000000000000000e+0	4,000000000000000e+0	YES	0,000000000000000	0,000000000000000	NO	2,000000000000000e+0	6,000000000000000e+0	YES
GBM	GBM	Glioma	4	NO	NO	NO	1,500000000000000e+1	1,500000000000000e+1	YES	1,400000000000000e+1	2,100000000000000e+1	YES	0,000000000000000	0,000000000000000	NO	0,000000000000000	0,000000000000000	NO	2,000000000000000e+1	6,000000000000000e+1	YES
GBM	GBM	Glioma	4	NO	NO	NO	1,000000000000000e+0	1,500000000000000e+0	YES	2,050000000000000e+1	6,150000000000000e+1	YES	0,000000000000000	0,000000000000000	NO	0,000000000000000	0,000000000000000	NO	9,000000000000000e+0	2,700000000000000e+1	YES
GBM	GBM	Glioma	4	NO	NO	NO	4,750000000000000e+1	7,125000000000000e+1	YES	nil	nil		0,000000000000000	0,000000000000000	NO	1,000000000000000e+0	1,000000000000000e+0	YES	1,000000000000000e+1	1,000000000000000e+1	YES
GBM	GBM	Glioma	4	NO	NO	YES	6,900000000000000e+1	1,380000000000000e+2	YES	1,700000000000000e+1	1,700000000000000e+1	YES	1,000000000000000e+2	3,000000000000000e+2	YES	0,000000000000000	0,000000000000000	NO	6,500000000000000e+0	1,300000000000000e+1	YES
GBM	GBM	Glioma	4	NO	NO	NO	0,000000000000000	0,000000000000000	NO	1,000000000000000e+0	1,000000000000000e+0	YES	0,000000000000000	0,000000000000000	NO	0,000000000000000	0,000000000000000	NO	6,000000000000000e+0	6,000000000000000e+0	YES
GBM	GBM	Glioma	4	NO	NO	YES	0,000000000000000	0,000000000000000	NO	0,000000000000000	0,000000000000000	NO	7,500000000000000e+0	7,500000000000000e+0	YES	0,000000000000000	0,000000000000000	NO	7,150000000000000e+0	7,150000000000000e+0	YES
GBM	GBM	Glioma	4	NO	NO	YES	8,000000000000000e+1	2,400000000000000e+2	YES	2,500000000000000e+0	5,000000000000000e+0	YES	1,150000000000000e+1	1,150000000000000e+1	YES	0,000000000000000	0,000000000000000	NO	1,300000000000000e+1	3,900000000000000e+1	YES
GBM	GBM	Glioma	4	NO	NO	YES	nil	nil		0,000000000000000	0,000000000000000	NO	1,500000000000000e+1	2,250000000000000e+1	YES	0,000000000000000	0,000000000000000	NO	0,000000000000000	0,000000000000000	NO
GBM	GBM	Glioma	4	NO	NO	YES	0,000000000000000	0,000000000000000	YES	0,000000000000000	0,000000000000000	NO	1,750000000000000e+1	2,625000000000000e+1	YES	0,000000000000000	0,000000000000000	NO	0,000000000000000	0,000000000000000	NO
